# Supplementary material for: (E,E)-N,N′-Bis[4-(methyl­sulfon­yl)benzyl­idene]ethane-1,2-diamine
Source: Acta Crystallogr Sect E Struct Rep Online. 2009 Nov 14;65(Pt 12):o3093. doi: 10.1107/S1600536809047527 (PMC2972155; doi:10.1107/S1600536809047527)
Supplement: Supplementary file 2 [file e-65-o3093-Isup2.hkl]

# 
# h,k,l, Fc-squared, Fo-squared, sigma(Fo-squared) and status flag 
# 
data_I
_shelx_title '    X in P-1' 
_shelx_refln_list_code          4 
_shelx_F_calc_maximum       93.21 
_exptl_crystal_F_000       206.00 
_reflns_d_resolution_high  0.8326 
 
loop_ 
 _symmetry_equiv_pos_as_xyz 
 'x, y, z' 
 '-x, -y, -z' 
 
_cell_length_a     7.0100 
_cell_length_b     8.0530 
_cell_length_c     8.8740 
_cell_angle_alpha  88.060 
_cell_angle_beta   67.560 
_cell_angle_gamma  87.600 
 
_shelx_F_squared_multiplier     1.000 
 
loop_ 
 _refln_index_h 
 _refln_index_k 
 _refln_index_l 
 _refln_F_squared_calc 
 _refln_F_squared_meas 
 _refln_F_squared_sigma 
 _refln_observed_status 
   1   0   0       19.12       15.65      0.72 o 
   2   0   0      533.75      547.35      5.35 o 
   3   0   0      102.96      118.39      3.20 o 
   4   0   0      210.32      228.45      5.41 o 
   5   0   0        3.46        3.47      1.38 o 
   6   0   0      157.53      160.97      6.16 o 
   7   0   0       10.42       11.41      2.46 o 
  -7   1   0       16.56       14.64      2.68 o 
  -6   1   0       14.71       15.65      2.17 o 
  -5   1   0       86.64       84.83      3.83 o 
  -4   1   0       93.25      101.18      3.56 o 
  -3   1   0       10.14       14.03      1.29 o 
  -2   1   0        0.01       -0.23      0.56 o 
  -1   1   0     5801.43     4617.76     51.27 o 
   0   1   0        1.82        5.34      0.35 o 
   1   1   0      516.65      532.71      4.13 o 
   2   1   0      848.41      885.69      7.04 o 
   3   1   0      211.08      191.60      4.10 o 
   4   1   0       32.43       31.96      2.12 o 
   5   1   0      227.81      214.72      5.98 o 
   6   1   0       39.46       35.52      3.04 o 
   7   1   0       11.21        8.64      2.10 o 
  -7   2   0       38.68       48.67      4.08 o 
  -6   2   0       31.54       33.29      2.93 o 
  -5   2   0       12.47       13.42      1.83 o 
  -4   2   0       35.07       49.24      2.62 o 
  -3   2   0      307.28      298.06      5.50 o 
  -2   2   0       44.04       49.06      1.94 o 
  -1   2   0       21.13       17.43      1.11 o 
   0   2   0       38.77       43.53      1.01 o 
   1   2   0     2777.43     2656.07     47.09 o 
   2   2   0      111.98      140.42      3.14 o 
   3   2   0     1376.54     1409.06     11.44 o 
   4   2   0        0.12        2.08      0.79 o 
   5   2   0       76.14       77.43      3.97 o 
   6   2   0        8.49        9.22      1.62 o 
   7   2   0       50.40       53.05      4.08 o 
  -7   3   0        0.08        3.07      1.44 o 
  -6   3   0        3.66        1.96      1.49 o 
  -5   3   0        1.45        1.29      1.06 o 
  -4   3   0      305.29      305.57      6.81 o 
  -3   3   0       32.16       35.75      2.14 o 
  -2   3   0        1.12        2.39      0.86 o 
  -1   3   0       45.78       50.52      1.98 o 
   0   3   0      347.37      349.59      4.36 o 
   1   3   0      348.89      386.04      5.23 o 
   2   3   0     3015.16     3246.50     67.98 o 
   3   3   0      181.86      207.43      4.85 o 
   4   3   0      237.18      218.08      5.68 o 
   5   3   0       12.27       13.69      1.83 o 
   6   3   0      175.58      169.34      6.36 o 
   7   3   0        4.99        5.53      2.03 o 
  -6   4   0        0.08        1.06      1.13 o 
  -5   4   0       28.83       23.75      2.75 o 
  -4   4   0       63.03       60.94      3.47 o 
  -3   4   0       24.05       21.11      1.83 o 
  -2   4   0      129.51      133.73      3.95 o 
  -1   4   0      144.21      147.30      3.83 o 
   0   4   0       41.41       45.23      1.50 o 
   1   4   0      511.37      531.11      7.15 o 
   2   4   0       95.92       92.70      3.32 o 
   3   4   0        1.28        4.67      0.90 o 
   4   4   0       81.87       85.12      3.81 o 
   5   4   0       60.51       57.31      3.70 o 
   6   4   0       80.31       78.94      4.42 o 
   7   4   0       23.87       24.00      3.18 o 
  -6   5   0        0.02       -0.92      1.89 o 
  -5   5   0       53.43       53.25      3.95 o 
  -4   5   0       70.38       72.15      4.01 o 
  -3   5   0       71.05       69.04      3.68 o 
  -2   5   0      160.68      160.50      4.87 o 
  -1   5   0       42.38       43.51      2.50 o 
   0   5   0       17.34       16.56      1.19 o 
   1   5   0       83.30       79.71      3.25 o 
   2   5   0        2.53        2.64      1.06 o 
   3   5   0      308.55      307.80      7.10 o 
   4   5   0        2.17        0.63      1.15 o 
   5   5   0       23.17       29.00      2.77 o 
   6   5   0        2.85        3.09      1.56 o 
  -5   6   0        4.25        5.44      2.08 o 
  -4   6   0        0.78        3.41      1.47 o 
  -3   6   0       12.18       12.29      1.96 o 
  -2   6   0       15.75       15.02      2.03 o 
  -1   6   0       18.95       17.19      2.12 o 
   0   6   0       38.35       36.80      3.79 o 
   1   6   0       23.53       27.11      2.37 o 
   2   6   0      262.71      252.79      6.56 o 
   3   6   0       20.77       25.28      2.39 o 
   4   6   0        8.86        4.89      1.58 o 
   5   6   0        7.89        8.14      2.14 o 
   6   6   0       60.24       71.38      4.69 o 
  -5   7   0        0.91        4.89      1.62 o 
  -4   7   0        2.83        4.31      1.85 o 
  -3   7   0        6.48        6.95      1.78 o 
  -2   7   0       34.09       33.13      2.98 o 
  -1   7   0        6.16        7.94      1.51 o 
   0   7   0       52.88       54.60      5.00 o 
   1   7   0      297.65      293.23      7.67 o 
   2   7   0      112.09      117.31      4.98 o 
   3   7   0        4.22        4.29      1.87 o 
   4   7   0       56.74       46.60      3.79 o 
   5   7   0       28.55       27.56      3.32 o 
  -4   8   0        0.69        1.71      1.71 o 
  -3   8   0        8.75       13.42      2.12 o 
  -2   8   0       11.69       13.24      2.30 o 
  -1   8   0       42.27       38.30      3.45 o 
   0   8   0      219.62      218.28      5.04 o 
   1   8   0        4.81        6.20      1.74 o 
   2   8   0       15.97       15.95      2.39 o 
   3   8   0       98.43       98.31      5.19 o 
   4   8   0        7.51        5.91      2.10 o 
  -2   9   0        3.75        1.69      1.69 o 
  -1   9   0       20.92       20.50      2.98 o 
   0   9   0       18.81       17.83      2.09 o 
   1   9   0        0.69       -0.68      1.42 o 
   2   9   0       54.74       58.12      4.20 o 
   3   9   0        1.43        0.99      1.69 o 
  -2  -9   1       29.52       32.12      3.09 o 
  -1  -9   1        7.69        8.82      2.01 o 
   0  -9   1       26.85       30.05      2.27 o 
   1  -9   1       13.17        8.55      2.73 o 
   2  -9   1       28.01       26.86      3.04 o 
  -4  -8   1       37.11       35.41      3.36 o 
  -3  -8   1       20.15       20.39      2.82 o 
  -2  -8   1       85.21       80.77      4.83 o 
  -1  -8   1       18.18       22.60      2.53 o 
   0  -8   1        0.36        1.76      0.92 o 
   1  -8   1       81.79       86.72      4.47 o 
   2  -8   1       72.12       67.28      4.47 o 
   3  -8   1       24.43       19.40      2.84 o 
   4  -8   1       13.39       12.29      2.86 o 
  -5  -7   1       16.42       16.67      2.57 o 
  -4  -7   1        4.83        5.86      1.56 o 
  -3  -7   1       35.28       33.85      2.98 o 
  -2  -7   1       29.42       33.31      2.84 o 
  -1  -7   1       68.25       72.13      4.35 o 
   0  -7   1       33.09       34.49      2.02 o 
   1  -7   1       69.86       78.11      3.95 o 
   2  -7   1        6.67        6.29      2.05 o 
   3  -7   1       67.27       67.23      4.31 o 
   4  -7   1        2.27        4.65      1.51 o 
   5  -7   1        0.01       -0.95      1.78 o 
  -5  -6   1        2.38        2.64      1.78 o 
  -4  -6   1       22.07       21.45      2.73 o 
  -3  -6   1       56.51       43.28      3.02 o 
  -2  -6   1        0.27       -1.35      1.35 o 
  -1  -6   1      317.71      298.15      7.04 o 
   0  -6   1       75.68       78.15      2.50 o 
   1  -6   1        2.12        2.21      0.99 o 
   2  -6   1       79.45       85.10      3.90 o 
   3  -6   1       20.79       22.78      2.50 o 
   4  -6   1       25.74       23.19      2.89 o 
   5  -6   1      152.02      139.90      6.29 o 
   6  -6   1       34.67       35.32      3.88 o 
  -6  -5   1       76.84       82.26      5.05 o 
  -5  -5   1       47.94       46.35      3.54 o 
  -4  -5   1        9.11        6.61      1.53 o 
  -3  -5   1      128.39      145.52      5.03 o 
  -2  -5   1       35.89       37.67      2.53 o 
  -1  -5   1       48.17       44.25      2.50 o 
   0  -5   1       17.68       16.94      1.53 o 
   1  -5   1        2.02        2.71      0.99 o 
   2  -5   1       12.00       11.37      1.62 o 
   3  -5   1      112.00      107.04      4.31 o 
   4  -5   1      226.22      225.21      6.65 o 
   5  -5   1       43.46       52.64      3.52 o 
   6  -5   1        0.24        0.65      1.38 o 
  -6  -4   1        4.16        4.98      1.98 o 
  -5  -4   1       71.52       72.20      4.04 o 
  -4  -4   1       20.89       21.61      2.35 o 
  -3  -4   1       74.20       78.87      3.47 o 
  -2  -4   1       71.59       66.17      2.91 o 
  -1  -4   1      344.12      362.83      6.11 o 
   0  -4   1        0.47       -0.20      0.56 o 
   1  -4   1      298.28      378.82      6.04 o 
   2  -4   1        2.14        0.79      0.79 o 
   3  -4   1      132.43      119.65      4.17 o 
   4  -4   1        7.09        1.96      1.47 o 
   5  -4   1       10.07       13.15      1.89 o 
   6  -4   1        4.27        1.83      1.60 o 
   7  -4   1        7.07        8.91      2.30 o 
  -7  -3   1        1.46        0.97      1.76 o 
  -6  -3   1      150.47      159.05      6.43 o 
  -5  -3   1        7.28        8.89      1.42 o 
  -4  -3   1      127.68      129.01      4.71 o 
  -3  -3   1        0.93        2.10      0.90 o 
  -2  -3   1      488.34      483.75      6.95 o 
  -1  -3   1      349.75      417.01      5.77 o 
   0  -3   1      101.87       95.02      1.86 o 
   1  -3   1       93.56       93.87      2.62 o 
   2  -3   1      250.52      246.23      4.74 o 
   3  -3   1       19.64       21.72      1.80 o 
   4  -3   1       88.71       82.98      3.74 o 
   5  -3   1       24.14       21.58      2.48 o 
   6  -3   1        4.99        2.23      1.65 o 
   7  -3   1       25.65       23.46      3.00 o 
  -7  -2   1       39.87       35.61      3.56 o 
  -6  -2   1        2.66        2.53      1.67 o 
  -5  -2   1        0.14        1.26      1.17 o 
  -4  -2   1      592.65      582.44      9.11 o 
  -3  -2   1        8.96       13.60      1.38 o 
  -2  -2   1        5.49        1.71      0.86 o 
  -1  -2   1     1593.89     1657.61      9.77 o 
   0  -2   1      477.89      491.63     11.25 o 
   1  -2   1      561.10      548.09      5.23 o 
   2  -2   1      270.63      296.57      4.49 o 
   3  -2   1      156.55      172.72      4.08 o 
   4  -2   1      118.87      134.69      4.20 o 
   5  -2   1        6.01        3.54      1.56 o 
   6  -2   1       41.42       40.21      3.25 o 
   7  -2   1        7.88        8.80      2.03 o 
  -7  -1   1       10.25       12.47      2.12 o 
  -6  -1   1        0.41       -0.18      1.29 o 
  -5  -1   1      977.48      983.78     12.72 o 
  -4  -1   1       13.30       11.59      1.56 o 
  -3  -1   1      365.51      370.19      6.07 o 
  -2  -1   1      179.78      193.58      3.68 o 
  -1  -1   1     1643.93     1581.20     34.37 o 
   0  -1   1       18.54       19.04      0.60 o 
   1  -1   1     1458.60     1300.42     27.40 o 
   2  -1   1      531.71      567.33      5.53 o 
   3  -1   1     1170.53     1187.69      9.70 o 
   4  -1   1      346.77      366.64      6.56 o 
   5  -1   1      128.27      123.53      4.53 o 
   6  -1   1        9.03       14.98      1.92 o 
   7  -1   1        0.18       -0.83      1.38 o 
  -7   0   1        3.85        2.53      1.76 o 
  -6   0   1      210.85      217.29      7.19 o 
  -5   0   1        3.02        1.80      1.53 o 
  -4   0   1      292.06      308.70      6.52 o 
  -3   0   1      119.03      127.84      3.61 o 
  -2   0   1      196.04      195.68      3.56 o 
  -1   0   1      211.59      198.82      2.77 o 
   0   0   1      904.30      888.01     16.61 o 
   1   0   1      593.07      587.50      3.86 o 
   2   0   1     2104.93     1970.98     40.12 o 
   3   0   1      387.80      471.32      6.07 o 
   4   0   1      332.69      327.11      6.02 o 
   5   0   1       22.65       21.29      2.05 o 
   6   0   1       59.06       55.69      3.59 o 
   7   0   1        6.48        8.37      1.85 o 
   8   0   1        4.03        7.69      2.03 o 
  -7   1   1        0.55        1.40      1.71 o 
  -6   1   1        2.43        4.01      1.71 o 
  -5   1   1      171.40      159.05      5.46 o 
  -4   1   1      200.16      186.30      5.23 o 
  -3   1   1        8.08       12.09      1.35 o 
  -2   1   1      424.03      403.63      5.32 o 
  -1   1   1      687.49      728.06      5.64 o 
   0   1   1     1101.04     1064.18     23.79 o 
   1   1   1      125.67      127.50      2.08 o 
   2   1   1      483.05      488.05      5.03 o 
   3   1   1      117.62      102.51      2.93 o 
   4   1   1       63.26       60.92      2.77 o 
   5   1   1      181.83      175.83      5.44 o 
   6   1   1      359.93      354.13      8.53 o 
   7   1   1        0.18       -0.41      0.97 o 
   8   1   1        0.27        0.00      1.92 o 
  -7   2   1        4.63        2.39      2.26 o 
  -6   2   1       17.19       15.43      2.28 o 
  -5   2   1      119.81      113.61      4.69 o 
  -4   2   1        4.69        6.68      1.40 o 
  -3   2   1      906.91      934.34      9.97 o 
  -2   2   1        2.41        6.04      1.11 o 
  -1   2   1     1953.46     1887.22     43.51 o 
   0   2   1      247.08      298.13      5.75 o 
   1   2   1      642.52      681.80      5.73 o 
   2   2   1      211.77      244.74      3.99 o 
   3   2   1      147.42      144.19      3.65 o 
   4   2   1      113.98      106.70      3.74 o 
   5   2   1     1433.47     1384.84     14.43 o 
   6   2   1       55.71       61.37      3.65 o 
   7   2   1       52.00       56.45      4.17 o 
  -6   3   1       29.66       28.40      3.18 o 
  -5   3   1        2.92        6.02      1.44 o 
  -4   3   1      237.29      224.12      6.29 o 
  -3   3   1        9.44       10.04      1.42 o 
  -2   3   1      295.57      336.42      5.82 o 
  -1   3   1       58.54       45.49      1.96 o 
   0   3   1      237.68      241.02      2.89 o 
   1   3   1      130.99      127.43      3.00 o 
   2   3   1       52.85       41.84      1.98 o 
   3   3   1        0.01       -0.56      0.92 o 
   4   3   1      535.86      491.01      8.23 o 
   5   3   1       99.07       94.16      4.13 o 
   6   3   1       30.81       29.64      2.59 o 
   7   3   1       46.65       54.24      4.13 o 
  -6   4   1        6.32        7.60      1.94 o 
  -5   4   1        2.34        4.13      1.49 o 
  -4   4   1       68.91       56.41      3.47 o 
  -3   4   1       49.94       43.53      2.71 o 
  -2   4   1      637.09      633.08      8.59 o 
  -1   4   1      109.03      112.97      3.50 o 
   0   4   1       48.31       39.94      1.51 o 
   1   4   1       50.46       53.41      2.37 o 
   2   4   1      573.68      591.49      7.96 o 
   3   4   1        0.95        1.24      0.86 o 
   4   4   1        4.03        5.50      1.17 o 
   5   4   1        7.34        5.66      1.42 o 
   6   4   1      159.48      163.23      6.25 o 
   7   4   1       17.87       16.42      2.77 o 
  -6   5   1        0.07       -1.71      1.71 o 
  -5   5   1        6.81        5.98      2.01 o 
  -4   5   1        1.73        1.06      1.29 o 
  -3   5   1      184.76      181.65      5.84 o 
  -2   5   1       18.07       17.16      1.96 o 
  -1   5   1        3.47        1.04      1.26 o 
   0   5   1        0.25        1.35      0.66 o 
   1   5   1      978.63     1047.25     11.19 o 
   2   5   1        1.12        0.23      1.06 o 
   3   5   1       79.86       71.38      3.43 o 
   4   5   1        1.85        1.83      1.13 o 
   5   5   1       71.14       66.33      3.99 o 
   6   5   1        3.53        2.75      1.65 o 
   7   5   1      130.67      145.72      6.59 o 
  -5   6   1       18.22       18.97      2.84 o 
  -4   6   1       48.72       52.10      3.74 o 
  -3   6   1       59.36       60.29      3.81 o 
  -2   6   1        6.14        6.32      1.60 o 
  -1   6   1      128.88      134.31      4.85 o 
   0   6   1       85.73       91.25      2.66 o 
   1   6   1       68.43       68.07      3.47 o 
   2   6   1       96.28       78.49      3.77 o 
   3   6   1       51.04       54.36      3.32 o 
   4   6   1      106.55      100.14      4.69 o 
   5   6   1       16.65       13.44      2.41 o 
   6   6   1       73.63       77.38      5.07 o 
  -4   7   1        0.66        2.26      1.87 o 
  -3   7   1       21.59       19.22      2.55 o 
  -2   7   1       65.40       61.53      4.04 o 
  -1   7   1        1.70        1.85      1.42 o 
   0   7   1      126.65      130.32      3.56 o 
   1   7   1       39.48       39.06      3.02 o 
   2   7   1       34.57       32.86      2.82 o 
   3   7   1      118.99      128.09      5.30 o 
   4   7   1       70.13       80.23      4.58 o 
   5   7   1       12.79        9.47      2.48 o 
  -3   8   1       14.67       11.53      2.48 o 
  -2   8   1        1.26       -1.06      1.80 o 
  -1   8   1       29.75       36.72      3.11 o 
   0   8   1        0.44        1.52      1.15 o 
   1   8   1       20.21       25.71      2.77 o 
   2   8   1        0.70        1.20      1.62 o 
   3   8   1       27.74       29.46      3.16 o 
   4   8   1       14.79       13.13      2.68 o 
  -2   9   1       21.78       21.38      3.43 o 
  -1   9   1       21.68       17.50      3.04 o 
   0   9   1        0.37        1.04      1.16 o 
   1   9   1       42.30       45.18      4.06 o 
   2   9   1        1.73        2.57      1.60 o 
   3   9   1       24.15       20.32      3.04 o 
  -1  -9   2       69.80       79.26      5.05 o 
   0  -9   2       13.13       12.99      1.58 o 
   1  -9   2       25.58       25.92      3.07 o 
   2  -9   2       19.11       24.97      3.36 o 
  -3  -8   2        0.08       -0.23      1.71 o 
  -2  -8   2      126.14      116.31      5.93 o 
  -1  -8   2        0.10        1.24      1.01 o 
   0  -8   2       14.02       14.96      1.72 o 
   1  -8   2       36.12       31.67      3.14 o 
   2  -8   2       25.13       27.09      3.00 o 
   3  -8   2        0.94        3.77      1.31 o 
   4  -8   2       14.55       14.64      2.50 o 
  -4  -7   2        1.53        0.23      1.89 o 
  -3  -7   2       51.19       52.03      3.74 o 
  -2  -7   2        9.80        7.15      2.23 o 
  -1  -7   2       27.78       26.07      2.46 o 
   0  -7   2      628.26      635.40      7.96 o 
   1  -7   2       82.29       80.09      4.10 o 
   2  -7   2       57.03       57.92      3.83 o 
   3  -7   2       82.48       86.00      4.49 o 
   4  -7   2       13.09       12.59      2.41 o 
   5  -7   2        6.35        8.46      1.98 o 
  -5  -6   2       18.36       18.36      2.46 o 
  -4  -6   2       37.83       35.91      3.18 o 
  -3  -6   2        9.27        8.12      1.89 o 
  -2  -6   2      129.89      133.88      5.16 o 
  -1  -6   2      372.10      363.71      8.12 o 
   0  -6   2       41.38       40.44      2.06 o 
   1  -6   2       50.76       53.75      3.27 o 
   2  -6   2       43.20       37.49      2.75 o 
   3  -6   2       95.79       94.07      4.49 o 
   4  -6   2        1.02        2.55      1.29 o 
   5  -6   2        5.61        6.86      2.19 o 
   6  -6   2       29.76       36.29      3.77 o 
  -5  -5   2        7.38       10.71      1.85 o 
  -4  -5   2        6.16        1.47      1.44 o 
  -3  -5   2       16.35       14.71      1.92 o 
  -2  -5   2       59.96       60.56      3.11 o 
  -1  -5   2        0.85        1.38      1.13 o 
   0  -5   2       47.46       46.74      1.90 o 
   1  -5   2        7.28        5.53      1.40 o 
   2  -5   2       21.29       18.90      1.94 o 
   3  -5   2       52.04       57.74      3.02 o 
   4  -5   2        0.86        1.26      1.42 o 
   5  -5   2       40.76       32.91      3.43 o 
   6  -5   2       10.59       13.40      2.44 o 
  -6  -4   2        1.31       -1.78      1.78 o 
  -5  -4   2       28.71       35.05      3.11 o 
  -4  -4   2       79.64       68.79      3.81 o 
  -3  -4   2       91.46       90.92      3.99 o 
  -2  -4   2       40.49       39.18      2.62 o 
  -1  -4   2      361.80      366.51      6.56 o 
   0  -4   2       44.82       43.31      1.55 o 
   1  -4   2        0.14        2.19      0.86 o 
   2  -4   2      209.16      225.45      5.26 o 
   3  -4   2       36.22       41.32      2.50 o 
   4  -4   2      272.78      263.57      6.72 o 
   5  -4   2      103.54      101.38      4.74 o 
   6  -4   2        6.69        7.87      1.85 o 
   7  -4   2        4.90        6.09      2.01 o 
  -6  -3   2       47.80       49.44      3.68 o 
  -5  -3   2       83.25       80.52      4.38 o 
  -4  -3   2        5.34        7.26      1.58 o 
  -3  -3   2       39.57       44.64      2.55 o 
  -2  -3   2      148.92      141.71      4.13 o 
  -1  -3   2      503.29      529.53      7.06 o 
   0  -3   2      112.88      109.09      2.16 o 
   1  -3   2       60.66       65.41      2.32 o 
   2  -3   2      133.44      137.94      3.65 o 
   3  -3   2       17.03       14.32      1.51 o 
   4  -3   2      120.29      129.85      4.31 o 
   5  -3   2       17.23       14.50      1.94 o 
   6  -3   2        9.80        8.53      1.87 o 
   7  -3   2        0.26        0.00      1.51 o 
  -6  -2   2       45.79       46.98      3.52 o 
  -5  -2   2        2.12        2.26      1.42 o 
  -4  -2   2       27.18       31.26      2.44 o 
  -3  -2   2       11.04       11.23      1.31 o 
  -2  -2   2     1208.88     1310.39     11.10 o 
  -1  -2   2      338.05      352.64      5.16 o 
   0  -2   2      380.19      374.11      3.38 o 
   1  -2   2        0.02       -0.29      0.61 o 
   2  -2   2        7.50        5.68      0.86 o 
   3  -2   2       23.41       24.65      1.78 o 
   4  -2   2      114.47      110.16      3.81 o 
   5  -2   2        0.04       -1.04      1.04 o 
   6  -2   2        5.56        7.15      1.67 o 
   7  -2   2        6.67        6.63      1.85 o 
   8  -2   2        9.06       11.23      2.48 o 
  -7  -1   2       29.73       28.44      3.41 o 
  -6  -1   2        8.51       10.33      2.05 o 
  -5  -1   2       36.32       33.31      2.86 o 
  -4  -1   2        6.47        7.56      1.33 o 
  -3  -1   2      217.38      210.93      5.10 o 
  -2  -1   2      512.04      556.94      6.92 o 
  -1  -1   2      486.14      482.19      5.46 o 
   0  -1   2       50.84       47.51      1.11 o 
   1  -1   2      942.85      882.22      6.29 o 
   2  -1   2      175.10      168.32      3.20 o 
   3  -1   2       79.36       72.74      2.55 o 
   4  -1   2      165.62      196.47      4.78 o 
   5  -1   2       60.53       58.10      3.14 o 
   6  -1   2       58.28       63.67      3.52 o 
   7  -1   2       34.13       33.45      3.09 o 
   8  -1   2        0.00        6.07      1.89 o 
  -7   0   2        0.68        3.47      1.53 o 
  -6   0   2        1.23       -0.61      1.47 o 
  -5   0   2       77.44       81.24      4.40 o 
  -4   0   2       35.04       33.38      2.39 o 
  -3   0   2       15.37       14.95      1.49 o 
  -2   0   2      174.10      184.20      3.97 o 
  -1   0   2      250.52      293.32      4.08 o 
   0   0   2       53.21       64.30      1.21 o 
   1   0   2     4748.35     4344.97     53.81 o 
   2   0   2      268.23      283.89      3.90 o 
   3   0   2        6.25       13.28      1.17 o 
   4   0   2       65.65       61.57      2.66 o 
   5   0   2      130.95      128.45      4.40 o 
   6   0   2       38.40       38.79      3.04 o 
   7   0   2        0.34        1.17      0.97 o 
   8   0   2        2.12        4.31      1.56 o 
  -6   1   2      183.10      187.13      6.95 o 
  -5   1   2       17.48       16.96      2.35 o 
  -4   1   2      106.28       99.26      4.24 o 
  -3   1   2       27.11       23.66      1.83 o 
  -2   1   2        0.86        0.63      0.61 o 
  -1   1   2      207.72      208.54      3.59 o 
   0   1   2     8688.30     7419.72    129.98 o 
   1   1   2      378.78      435.62      4.38 o 
   2   1   2      469.80      475.85      5.21 o 
   3   1   2        3.24        3.34      0.74 o 
   4   1   2      101.36       95.02      3.38 o 
   5   1   2        1.45        2.44      1.13 o 
   6   1   2       91.00       92.50      4.35 o 
   7   1   2       11.55       13.85      2.10 o 
   8   1   2       47.19       44.84      3.95 o 
  -6   2   2        4.34        6.23      1.96 o 
  -5   2   2       91.62       83.61      4.38 o 
  -4   2   2        2.11        1.85      1.31 o 
  -3   2   2      118.24       98.99      3.79 o 
  -2   2   2       31.75       34.08      1.94 o 
  -1   2   2     1527.23     1501.83     10.47 o 
   0   2   2     4088.50     4127.75     45.41 o 
   1   2   2      683.47      701.92      6.34 o 
   2   2   2       77.50       75.29      2.32 o 
   3   2   2       47.04       43.67      2.14 o 
   4   2   2       28.62       28.78      2.10 o 
   5   2   2       70.04       67.98      3.56 o 
   6   2   2       32.86       30.16      2.62 o 
   7   2   2       27.31       29.57      2.77 o 
   8   2   2        3.24        3.43      2.26 o 
  -6   3   2       14.94       15.31      2.48 o 
  -5   3   2       10.11       11.05      2.19 o 
  -4   3   2        8.93        6.95      1.71 o 
  -3   3   2      327.84      320.75      6.88 o 
  -2   3   2        5.70        3.68      1.04 o 
  -1   3   2       64.41       79.96      2.84 o 
   0   3   2     1004.42     1093.28     17.25 o 
   1   3   2      358.90      349.95      5.23 o 
   2   3   2      162.13      165.12      3.81 o 
   3   3   2      377.15      382.95      6.38 o 
   4   3   2        2.17        3.38      1.11 o 
   5   3   2       22.91       25.85      2.28 o 
   6   3   2        1.66        1.58      1.33 o 
   7   3   2       35.67       29.16      3.18 o 
  -6   4   2        2.78        1.20      1.74 o 
  -5   4   2        0.21       -1.74      1.74 o 
  -4   4   2      239.65      247.71      7.26 o 
  -3   4   2        4.78        6.25      1.67 o 
  -2   4   2      125.70      124.82      4.33 o 
  -1   4   2       59.21       62.68      2.75 o 
   0   4   2      471.24      503.08      6.50 o 
   1   4   2       94.14      109.43      3.36 o 
   2   4   2     1486.72     1551.18     12.81 o 
   3   4   2       52.28       53.70      2.77 o 
   4   4   2      308.37      315.38      7.06 o 
   5   4   2       48.37       40.17      3.09 o 
   6   4   2       52.55       46.85      3.56 o 
   7   4   2        0.85        2.46      1.44 o 
  -5   5   2       13.15       14.34      2.46 o 
  -4   5   2       10.88       11.86      2.03 o 
  -3   5   2       33.60       27.43      2.77 o 
  -2   5   2      105.78      104.47      4.38 o 
  -1   5   2      145.87      151.70      4.67 o 
   0   5   2       46.86       50.32      1.90 o 
   1   5   2      578.51      601.30      8.80 o 
   2   5   2       49.85       61.19      3.11 o 
   3   5   2      365.50      367.93      7.47 o 
   4   5   2        2.35        0.29      1.24 o 
   5   5   2       26.00       27.18      2.53 o 
   6   5   2        2.98       -0.20      2.01 o 
   7   5   2       26.95       27.65      3.18 o 
  -5   6   2       13.09       15.54      2.57 o 
  -4   6   2       23.15       17.30      2.82 o 
  -3   6   2       37.32       37.62      3.16 o 
  -2   6   2       66.87       61.73      3.72 o 
  -1   6   2       48.32       48.58      3.07 o 
   0   6   2        3.25        5.45      0.89 o 
   1   6   2       65.44       67.51      3.52 o 
   2   6   2      132.92      134.29      4.80 o 
   3   6   2      363.92      356.56      8.07 o 
   4   6   2       38.89       40.87      3.18 o 
   5   6   2       17.96       17.91      2.68 o 
   6   6   2       45.37       35.03      3.63 o 
  -4   7   2        0.09        0.00      1.65 o 
  -3   7   2        4.78        3.79      1.94 o 
  -2   7   2        1.20        6.09      1.26 o 
  -1   7   2        8.86        7.76      1.85 o 
   0   7   2       43.39       48.09      2.46 o 
   1   7   2        2.91        4.49      1.80 o 
   2   7   2      225.12      212.82      6.70 o 
   3   7   2        3.00        1.65      1.76 o 
   4   7   2       25.78       28.82      2.84 o 
   5   7   2        0.35       -1.69      1.69 o 
  -3   8   2        0.67        0.47      1.80 o 
  -2   8   2        6.23        5.53      2.10 o 
  -1   8   2       11.20       13.65      2.03 o 
   0   8   2       22.80       20.66      1.84 o 
   1   8   2       70.60       72.38      4.31 o 
   2   8   2       32.47       31.35      3.41 o 
   3   8   2       23.13       28.55      2.95 o 
   4   8   2       82.49       76.14      4.92 o 
  -1   9   2       22.92       28.82      3.27 o 
   0   9   2       74.57       69.10      3.40 o 
   1   9   2        2.19        5.07      1.76 o 
   2   9   2       23.99       22.73      3.20 o 
   3   9   2       48.86       49.12      4.17 o 
   0  -9   3        1.58        3.29      1.32 o 
   1  -9   3       76.66       86.36      5.01 o 
   2  -9   3       21.19       19.17      3.27 o 
  -2  -8   3       77.32       82.59      4.62 o 
  -1  -8   3       46.23       43.71      3.68 o 
   0  -8   3       28.18       28.67      2.18 o 
   1  -8   3        0.06       -0.20      1.53 o 
   2  -8   3       97.35      102.31      5.62 o 
   3  -8   3       73.33       67.32      4.80 o 
   4  -8   3       56.79       53.68      4.53 o 
  -4  -7   3       51.20       59.95      4.22 o 
  -3  -7   3       59.33       57.96      4.40 o 
  -2  -7   3      136.47      122.40      5.86 o 
  -1  -7   3       13.08       15.63      2.05 o 
   0  -7   3        0.02       -0.45      0.94 o 
   1  -7   3       80.27       91.10      4.35 o 
   2  -7   3      113.13      107.95      5.23 o 
   3  -7   3      114.29      112.30      5.26 o 
   4  -7   3       32.03       31.24      3.14 o 
   5  -7   3        2.11        1.89      1.56 o 
  -4  -6   3        6.34        3.34      1.85 o 
  -3  -6   3       88.90       93.28      4.78 o 
  -2  -6   3        0.42       -0.70      1.38 o 
  -1  -6   3       22.46       24.88      2.44 o 
   0  -6   3      129.42      127.67      3.50 o 
   1  -6   3       53.44       55.71      3.32 o 
   2  -6   3       23.93       23.50      2.46 o 
   3  -6   3      117.16      121.66      5.14 o 
   4  -6   3        0.92        1.49      1.31 o 
   5  -6   3       28.49       36.34      3.32 o 
   6  -6   3        9.89        5.46      2.10 o 
  -5  -5   3       28.73       23.10      3.20 o 
  -4  -5   3       42.41       41.21      3.20 o 
  -3  -5   3       40.53       38.68      2.93 o 
  -2  -5   3       62.72       69.06      3.59 o 
  -1  -5   3      726.91      738.23     10.83 o 
   0  -5   3      193.99      176.91      3.72 o 
   1  -5   3        8.19        9.79      1.42 o 
   2  -5   3       65.48       57.92      3.18 o 
   3  -5   3        0.52        0.56      1.20 o 
   4  -5   3       89.84       90.17      4.33 o 
   5  -5   3      271.29      265.22      7.78 o 
   6  -5   3       65.52       60.18      4.58 o 
   7  -5   3        4.40        4.49      2.03 o 
  -5  -4   3       13.53       11.89      2.44 o 
  -4  -4   3       29.76       30.61      2.53 o 
  -3  -4   3       87.60       85.35      4.01 o 
  -2  -4   3      354.98      345.01      7.35 o 
  -1  -4   3      196.46      182.62      5.07 o 
   0  -4   3      122.85      120.70      5.01 o 
   1  -4   3        1.35        1.89      0.90 o 
   2  -4   3       15.35       20.59      1.67 o 
   3  -4   3      140.68      145.00      4.65 o 
   4  -4   3      247.85      234.05      6.34 o 
   5  -4   3      142.34      151.43      5.59 o 
   6  -4   3        0.68        0.97      1.15 o 
   7  -4   3        8.39       13.15      2.62 o 
  -6  -3   3        7.44        7.71      1.89 o 
  -5  -3   3        8.37       12.56      2.12 o 
  -4  -3   3        1.01        1.35      1.33 o 
  -3  -3   3       71.49       58.19      3.38 o 
  -2  -3   3        9.88       11.77      1.58 o 
  -1  -3   3      306.81      281.16      5.73 o 
   0  -3   3       19.03       23.31      1.15 o 
   1  -3   3        7.66       20.59      1.53 o 
   2  -3   3       74.26       86.77      3.14 o 
   3  -3   3       50.86       54.15      2.62 o 
   4  -3   3       35.08       31.55      2.48 o 
   5  -3   3       40.96       32.75      3.09 o 
   6  -3   3       12.06        8.30      2.05 o 
   7  -3   3       11.26       13.15      2.30 o 
  -6  -2   3       36.75       38.79      3.72 o 
  -5  -2   3        0.02       -0.20      1.24 o 
  -4  -2   3       50.13       50.63      3.14 o 
  -3  -2   3       23.55       22.76      2.17 o 
  -2  -2   3        5.35        3.50      1.26 o 
  -1  -2   3       16.54       17.59      1.40 o 
   0  -2   3      134.87      120.81      2.26 o 
   1  -2   3     1601.58     1679.15     11.21 o 
   2  -2   3      115.71      103.86      3.04 o 
   3  -2   3       13.95       12.74      1.40 o 
   4  -2   3      323.78      328.01      6.47 o 
   5  -2   3       48.43       42.45      3.25 o 
   6  -2   3       25.91       30.90      2.73 o 
   7  -2   3       29.85       25.94      2.89 o 
   8  -2   3       25.73       20.07      3.32 o 
  -6  -1   3        3.28        6.59      1.74 o 
  -5  -1   3       15.38       15.59      2.44 o 
  -4  -1   3       97.87       96.89      4.42 o 
  -3  -1   3       24.59       29.77      2.05 o 
  -2  -1   3        3.41        3.83      0.95 o 
  -1  -1   3       55.41       48.92      2.10 o 
   0  -1   3      541.52      568.59      6.73 o 
   1  -1   3        2.44       -0.56      0.56 o 
   2  -1   3       33.44       44.64      1.85 o 
   3  -1   3       25.49       19.35      2.35 o 
   4  -1   3      196.09      203.19      5.05 o 
   5  -1   3       28.65       27.79      2.30 o 
   6  -1   3       80.86       89.38      4.31 o 
   7  -1   3       24.71       25.80      2.77 o 
   8  -1   3        0.16        0.47      1.87 o 
  -6   0   3        1.50        1.80      1.94 o 
  -5   0   3      269.58      281.98      8.21 o 
  -4   0   3       44.50       45.49      3.02 o 
  -3   0   3      237.60      246.29      6.02 o 
  -2   0   3       65.46       68.16      2.75 o 
  -1   0   3        0.05        0.97      0.63 o 
   0   0   3       16.82       22.13      1.57 o 
   1   0   3        0.55        1.40      0.59 o 
   2   0   3      105.06      121.52      2.84 o 
   3   0   3      445.96      472.31      6.43 o 
   4   0   3      110.68      151.86      4.22 o 
   5   0   3      122.74      128.58      4.51 o 
   6   0   3        2.40        0.32      1.42 o 
   7   0   3       19.59       23.82      2.62 o 
   8   0   3        1.35        3.74      1.11 o 
  -6   1   3       50.83       44.54      4.17 o 
  -5   1   3       62.87       63.27      3.99 o 
  -4   1   3      281.53      281.66      7.29 o 
  -3   1   3        0.08        0.38      0.95 o 
  -2   1   3       71.99       66.26      2.73 o 
  -1   1   3      135.50      140.74      3.52 o 
   0   1   3       33.52       27.17      1.70 o 
   1   1   3      345.50      352.84      4.67 o 
   2   1   3       66.49       57.45      2.08 o 
   3   1   3      333.84      369.40      5.75 o 
   4   1   3        1.17        4.89      1.04 o 
   5   1   3        8.09       11.03      1.58 o 
   6   1   3      130.01      126.01      5.03 o 
   7   1   3       54.90       58.48      3.79 o 
   8   1   3        4.37        7.98      2.35 o 
  -6   2   3        0.23        0.70      1.47 o 
  -5   2   3       76.53       68.79      4.38 o 
  -4   2   3       33.59       35.57      3.07 o 
  -3   2   3       64.84       56.54      3.07 o 
  -2   2   3       54.45       49.03      2.57 o 
  -1   2   3        0.61        0.00      0.79 o 
   0   2   3      190.96      175.20      2.66 o 
   1   2   3       73.62       74.38      2.50 o 
   2   2   3       87.62      106.95      3.00 o 
   3   2   3       11.26       17.68      1.47 o 
   4   2   3       18.01       14.50      1.58 o 
   5   2   3       89.41       79.32      3.77 o 
   6   2   3      218.43      199.88      6.54 o 
   7   2   3        0.27        1.78      1.15 o 
   8   2   3        7.16        5.73      2.48 o 
  -6   3   3        4.50        3.18      1.83 o 
  -5   3   3       18.64       20.82      2.57 o 
  -4   3   3        4.74        3.79      1.56 o 
  -3   3   3      293.93      284.59      6.95 o 
  -2   3   3       11.38        8.64      1.33 o 
  -1   3   3     1522.45     1581.36     12.92 o 
   0   3   3      283.03      314.99      3.88 o 
   1   3   3      115.86      114.80      3.34 o 
   2   3   3       68.28       71.99      2.77 o 
   3   3   3        1.18        1.11      0.92 o 
   4   3   3       68.39       59.99      3.09 o 
   5   3   3      338.09      330.92      7.58 o 
   6   3   3      129.51      123.98      5.21 o 
   7   3   3       49.59       59.81      4.01 o 
   8   3   3        2.25       -0.25      1.69 o 
  -5   4   3        0.26       -1.49      1.49 o 
  -4   4   3       53.14       47.18      3.38 o 
  -3   4   3        7.61        9.63      1.89 o 
  -2   4   3      290.25      294.31      6.92 o 
  -1   4   3        0.12        0.00      0.95 o 
   0   4   3      101.51      111.01      2.64 o 
   1   4   3        0.04        0.09      0.97 o 
   2   4   3      263.82      278.79      5.84 o 
   3   4   3        4.00        3.38      1.33 o 
   4   4   3      146.41      136.00      4.69 o 
   5   4   3      465.89      455.60      9.22 o 
   6   4   3        9.07        9.88      1.83 o 
   7   4   3        4.59        3.74      1.60 o 
  -5   5   3        0.88        3.11      1.67 o 
  -4   5   3        4.00        4.71      1.58 o 
  -3   5   3       34.60       32.70      2.86 o 
  -2   5   3       92.24       89.79      4.17 o 
  -1   5   3       47.39       45.94      3.00 o 
   0   5   3       32.63       30.43      1.61 o 
   1   5   3       67.57       69.26      3.34 o 
   2   5   3      370.24      377.34      7.56 o 
   3   5   3       21.21       20.59      2.10 o 
   4   5   3       15.71       15.59      1.98 o 
   5   5   3       16.90       17.89      2.19 o 
   6   5   3       37.29       33.74      3.41 o 
   7   5   3       37.27       33.13      3.72 o 
  -4   6   3        5.31        5.46      1.85 o 
  -3   6   3       32.30       41.07      3.38 o 
  -2   6   3       10.17       15.59      2.01 o 
  -1   6   3       12.14       10.94      1.98 o 
   0   6   3        0.80        0.53      0.96 o 
   1   6   3      389.39      401.67      8.37 o 
   2   6   3        7.19        7.65      1.74 o 
   3   6   3       88.72       90.17      4.35 o 
   4   6   3       10.42        9.97      1.94 o 
   5   6   3       80.39       83.56      4.49 o 
   6   6   3       25.28       26.21      3.18 o 
  -3   7   3        1.95        0.90      1.89 o 
  -2   7   3       29.38       29.10      3.18 o 
  -1   7   3       24.00       23.82      2.68 o 
   0   7   3       58.53       63.74      2.75 o 
   1   7   3        0.00        0.18      1.29 o 
   2   7   3       31.27       30.88      2.86 o 
   3   7   3       16.27       16.69      2.46 o 
   4   7   3       76.05       73.01      4.56 o 
   5   7   3       12.41       11.07      2.26 o 
   6   7   3       44.77       48.45      4.06 o 
  -2   8   3       20.74       30.11      3.45 o 
  -1   8   3        8.59        7.40      2.37 o 
   0   8   3       24.16       24.95      1.97 o 
   1   8   3       28.58       35.48      3.20 o 
   2   8   3        9.60        2.05      2.19 o 
   3   8   3       47.64       44.48      3.70 o 
   4   8   3       16.23       11.93      2.44 o 
   5   8   3        5.26        6.00      2.12 o 
   0   9   3        4.37        6.91      1.63 o 
   1   9   3        0.96       -0.23      1.92 o 
   2   9   3        0.20        1.44      1.76 o 
   3   9   3        0.39        0.00      1.60 o 
  -2  -8   4       82.75       90.04      5.53 o 
  -1  -8   4       24.99       22.73      3.04 o 
   0  -8   4       17.95       15.41      1.92 o 
   1  -8   4       54.45       57.09      4.06 o 
   2  -8   4       34.98       39.40      3.41 o 
   3  -8   4       15.94       17.82      2.95 o 
   4  -8   4       22.54       21.45      3.25 o 
  -3  -7   4       38.03       43.94      3.90 o 
  -2  -7   4      106.92      106.01      5.32 o 
  -1  -7   4       51.72       66.02      3.97 o 
   0  -7   4       57.60       56.31      2.79 o 
   1  -7   4        3.21        2.12      1.40 o 
   2  -7   4       14.45       12.65      2.28 o 
   3  -7   4        0.39       -0.81      1.89 o 
   4  -7   4       35.70       41.39      3.65 o 
   5  -7   4        0.00        1.92      1.89 o 
  -4  -6   4        5.62        4.62      1.71 o 
  -3  -6   4      115.56      111.85      5.46 o 
  -2  -6   4        5.43        6.41      1.69 o 
  -1  -6   4      180.18      161.06      6.02 o 
   0  -6   4      279.92      283.88      5.37 o 
   1  -6   4      162.18      163.23      5.75 o 
   2  -6   4       32.32       28.13      2.91 o 
   3  -6   4      165.19      158.47      6.04 o 
   4  -6   4       13.66       15.56      2.37 o 
   5  -6   4        7.48        4.06      2.23 o 
   6  -6   4        0.24        1.20      1.85 o 
  -4  -5   4       26.21       24.45      3.04 o 
  -3  -5   4       13.89       15.13      2.44 o 
  -2  -5   4      190.32      175.63      6.04 o 
  -1  -5   4      264.65      249.52      6.83 o 
   0  -5   4      456.44      435.62      6.12 o 
   1  -5   4      110.81      114.44      4.38 o 
   2  -5   4      179.07      157.18      5.35 o 
   3  -5   4       64.39       71.86      3.79 o 
   4  -5   4       22.79       18.88      2.32 o 
   5  -5   4        6.69        6.09      1.83 o 
   6  -5   4       21.83       23.93      2.98 o 
  -5  -4   4        0.76        1.67      1.44 o 
  -4  -4   4        7.85       10.65      1.92 o 
  -3  -4   4       24.57       22.33      2.41 o 
  -2  -4   4       22.12       21.07      2.39 o 
  -1  -4   4       30.99       29.75      2.44 o 
   0  -4   4      472.28      462.66      5.77 o 
   1  -4   4        4.28        3.23      1.20 o 
   2  -4   4      133.86      128.99      4.26 o 
   3  -4   4        8.32        8.86      1.47 o 
   4  -4   4       25.01       29.57      2.62 o 
   5  -4   4       39.05       36.54      3.29 o 
   6  -4   4       12.86       11.12      1.96 o 
   7  -4   4        3.98        4.62      1.74 o 
  -5  -3   4       18.07       19.17      2.77 o 
  -4  -3   4      149.51      146.22      5.82 o 
  -3  -3   4        0.96        0.32      1.22 o 
  -2  -3   4        8.35        9.20      1.58 o 
  -1  -3   4      423.23      409.41      7.51 o 
   0  -3   4      204.07      195.91      3.49 o 
   1  -3   4      202.42      177.57      4.60 o 
   2  -3   4      209.94      244.81      5.41 o 
   3  -3   4      255.93      269.98      6.00 o 
   4  -3   4      383.02      371.70      7.67 o 
   5  -3   4      323.03      308.59      7.76 o 
   6  -3   4        2.33        1.11      1.35 o 
   7  -3   4        5.26        7.35      1.96 o 
  -5  -2   4       33.66       34.80      3.18 o 
  -4  -2   4        4.22        7.60      1.67 o 
  -3  -2   4        1.90        1.51      1.15 o 
  -2  -2   4        6.16        5.30      1.06 o 
  -1  -2   4      207.19      189.68      4.94 o 
   0  -2   4       24.00       25.35      1.28 o 
   1  -2   4      445.40      462.64      6.68 o 
   2  -2   4      168.43      166.29      4.10 o 
   3  -2   4      398.22      390.85      6.74 o 
   4  -2   4      361.27      376.03      7.15 o 
   5  -2   4       22.28       22.31      2.32 o 
   6  -2   4        1.73        3.25      1.53 o 
   7  -2   4        3.56        3.07      1.71 o 
   8  -2   4       10.91        9.99      2.73 o 
  -5  -1   4        2.54        0.43      2.03 o 
  -4  -1   4       25.64       20.50      2.53 o 
  -3  -1   4        4.80        3.34      1.49 o 
  -2  -1   4      179.42      174.05      4.87 o 
  -1  -1   4       75.99       77.56      3.02 o 
   0  -1   4       22.98       15.92      1.58 o 
   1  -1   4      120.85      129.46      3.36 o 
   2  -1   4      241.38      241.65      4.71 o 
   3  -1   4       52.11       56.52      2.55 o 
   4  -1   4      103.16       94.73      3.61 o 
   5  -1   4        1.14        3.65      1.71 o 
   6  -1   4      104.56      108.64      4.85 o 
   7  -1   4       17.91        9.88      2.19 o 
   8  -1   4        9.69        6.86      2.23 o 
  -6   0   4        3.28        3.74      1.67 o 
  -5   0   4       29.92       32.21      3.47 o 
  -4   0   4        0.36       -1.58      1.58 o 
  -3   0   4       56.91       62.70      3.32 o 
  -2   0   4      202.21      192.30      5.19 o 
  -1   0   4       11.54        9.07      1.17 o 
   0   0   4        0.05       -0.17      0.53 o 
   1   0   4      263.19      263.77      4.71 o 
   2   0   4      349.78      382.59      5.73 o 
   3   0   4        0.07        0.09      0.74 o 
   4   0   4        0.68        1.08      0.97 o 
   5   0   4       76.09       80.00      3.88 o 
   6   0   4      159.86      152.63      5.50 o 
   7   0   4       64.24       65.41      3.92 o 
   8   0   4        0.04        0.47      1.56 o 
  -5   1   4       44.52       49.73      3.92 o 
  -4   1   4        2.89        1.94      1.83 o 
  -3   1   4        0.46       -0.14      0.99 o 
  -2   1   4       15.52       13.37      1.56 o 
  -1   1   4       59.18       57.90      2.57 o 
   0   1   4      145.63      137.86      2.54 o 
   1   1   4      267.12      271.51      4.78 o 
   2   1   4       39.97       44.41      2.05 o 
   3   1   4       23.57       29.97      1.78 o 
   4   1   4       11.28       17.71      1.60 o 
   5   1   4      112.43       98.56      3.97 o 
   6   1   4       24.59       23.39      2.44 o 
   7   1   4        2.18        4.67      1.51 o 
   8   1   4        1.78        0.23      1.62 o 
  -5   2   4        2.38        1.53      1.87 o 
  -4   2   4       27.98       29.00      2.91 o 
  -3   2   4        1.56        1.51      1.15 o 
  -2   2   4        8.41        8.07      1.33 o 
  -1   2   4        0.17        0.20      0.70 o 
   0   2   4      930.92      922.52      6.74 o 
   1   2   4      632.03      705.91      8.19 o 
   2   2   4      478.15      475.69      6.90 o 
   3   2   4        0.02       20.55      1.83 o 
   4   2   4       13.67       13.74      1.69 o 
   5   2   4        0.16        0.14      1.08 o 
   6   2   4       14.37       16.13      2.08 o 
   7   2   4        0.73        0.20      1.11 o 
   8   2   4       45.48       40.87      3.92 o 
  -5   3   4       16.62       14.84      2.55 o 
  -4   3   4        0.40        0.20      1.35 o 
  -3   3   4       25.14       20.32      2.57 o 
  -2   3   4        5.40        3.43      1.26 o 
  -1   3   4       86.85       82.08      3.52 o 
   0   3   4      987.09      999.45      8.85 o 
   1   3   4      341.15      347.65      6.29 o 
   2   3   4        0.04        0.00      0.95 o 
   3   3   4       50.96       49.21      2.62 o 
   4   3   4        6.88        8.07      1.38 o 
   5   3   4       17.66       16.87      2.21 o 
   6   3   4        8.60        4.92      1.96 o 
   7   3   4        7.62        9.77      1.83 o 
   8   3   4        3.99        5.16      1.85 o 
  -5   4   4        0.01       -0.25      1.56 o 
  -4   4   4        3.93        5.19      1.92 o 
  -3   4   4       42.97       43.08      3.04 o 
  -2   4   4        7.29        5.95      1.65 o 
  -1   4   4       31.79       31.87      2.39 o 
   0   4   4       19.49       15.72      1.30 o 
   1   4   4       31.89       32.43      2.26 o 
   2   4   4       94.34       86.83      3.56 o 
   3   4   4      108.84      105.74      4.08 o 
   4   4   4       14.74       15.18      1.76 o 
   5   4   4       44.09       42.20      3.11 o 
   6   4   4        0.02       -1.42      1.42 o 
   7   4   4        2.05        1.11      1.60 o 
  -4   5   4       51.30       58.39      4.24 o 
  -3   5   4        4.02        5.10      1.87 o 
  -2   5   4       35.12       30.56      2.95 o 
  -1   5   4        9.43       10.13      1.80 o 
   0   5   4        7.05        6.26      1.08 o 
   1   5   4       17.37       18.02      1.94 o 
   2   5   4      202.75      193.95      5.57 o 
   3   5   4       55.45       64.48      3.45 o 
   4   5   4      367.91      364.19      8.35 o 
   5   5   4       25.82       23.66      2.77 o 
   6   5   4       20.48       23.39      2.71 o 
   7   5   4        1.56        0.72      1.87 o 
  -4   6   4        1.26        0.74      1.96 o 
  -3   6   4       28.81       32.91      3.38 o 
  -2   6   4        1.44        0.97      1.56 o 
  -1   6   4       24.95       23.07      2.66 o 
   0   6   4        1.31        3.67      1.31 o 
   1   6   4       46.45       48.58      3.27 o 
   2   6   4       79.76       81.78      4.04 o 
   3   6   4      144.97      131.51      5.26 o 
   4   6   4        1.68        2.71      1.44 o 
   5   6   4        3.76        0.79      1.53 o 
   6   6   4        2.31        3.83      2.05 o 
  -3   7   4        9.26        7.06      2.84 o 
  -2   7   4       43.24       40.28      3.79 o 
  -1   7   4        0.76       -0.81      1.60 o 
   0   7   4       12.15       16.40      1.66 o 
   1   7   4        0.02        3.16      1.56 o 
   2   7   4       29.74       32.16      2.98 o 
   3   7   4       17.02       19.87      2.50 o 
   4   7   4        6.33        6.38      1.83 o 
   5   7   4       13.22       12.83      2.73 o 
   6   7   4       16.34       18.52      2.82 o 
  -2   8   4        0.40        2.75      1.60 o 
  -1   8   4        0.77        0.00      1.89 o 
   0   8   4       35.04       43.74      7.60 o 
   1   8   4       14.70       13.96      2.57 o 
   2   8   4       20.52       21.54      2.73 o 
   3   8   4       17.20       17.55      2.84 o 
   4   8   4        5.02        3.99      2.05 o 
   1   9   4       28.09       34.96      3.86 o 
   2   9   4        0.73       -0.74      2.14 o 
   0  -8   5        0.87        0.49      2.79 o 
   1  -8   5       20.89       21.90      2.93 o 
   2  -8   5       49.25       43.06      4.01 o 
   3  -8   5       28.44       35.23      3.72 o 
  -2  -7   5      150.38      159.41      6.77 o 
  -1  -7   5        1.40        2.01      1.17 o 
   0  -7   5       20.93       22.35      1.96 o 
   1  -7   5       33.81       34.49      3.41 o 
   2  -7   5       40.36       40.30      3.47 o 
   3  -7   5       21.32       22.89      2.93 o 
   4  -7   5       59.67       54.81      4.15 o 
   5  -7   5        0.31        0.99      1.69 o 
  -3  -6   5      107.41      112.55      6.00 o 
  -2  -6   5       85.50       87.06      5.05 o 
  -1  -6   5      125.43      134.15      5.68 o 
   0  -6   5        0.05        0.10      1.13 o 
   1  -6   5       84.46       85.41      4.35 o 
   2  -6   5        8.35        9.45      1.87 o 
   3  -6   5      208.83      196.49      6.74 o 
   4  -6   5        1.58        3.04      1.60 o 
   5  -6   5        3.59        6.20      1.29 o 
   6  -6   5       19.14       20.01      2.93 o 
  -4  -5   5        3.87        5.68      1.69 o 
  -3  -5   5       87.38       98.65      5.28 o 
  -2  -5   5       48.91       48.92      3.45 o 
  -1  -5   5       27.90       23.32      2.50 o 
   0  -5   5       51.73       53.37      2.44 o 
   1  -5   5       59.23       57.67      3.52 o 
   2  -5   5      128.13      117.53      4.80 o 
   3  -5   5       38.55       40.26      3.20 o 
   4  -5   5       55.51       50.88      3.61 o 
   5  -5   5       43.53       47.09      3.72 o 
   6  -5   5        0.38        1.13      1.44 o 
  -4  -4   5       30.79       40.17      3.56 o 
  -3  -4   5        4.67        5.98      1.38 o 
  -2  -4   5      111.89      119.34      4.96 o 
  -1  -4   5      689.66      702.07     11.39 o 
   0  -4   5      470.74      465.61      6.27 o 
   1  -4   5       13.11       12.38      1.83 o 
   2  -4   5      140.26      134.00      4.89 o 
   3  -4   5       39.50       33.65      2.64 o 
   4  -4   5      144.26      157.09      5.55 o 
   5  -4   5       72.24       69.92      3.99 o 
   6  -4   5       92.83       98.56      5.12 o 
   7  -4   5        3.14        0.95      2.21 o 
  -4  -3   5        6.38        6.90      2.21 o 
  -3  -3   5       92.37       94.19      4.78 o 
  -2  -3   5      269.92      258.16      7.15 o 
  -1  -3   5      279.81      274.40      6.86 o 
   0  -3   5      171.02      170.37      3.62 o 
   1  -3   5       57.21       57.81      2.98 o 
   2  -3   5       26.40       27.27      2.23 o 
   3  -3   5      153.96      144.15      4.62 o 
   4  -3   5       87.54       84.20      4.10 o 
   5  -3   5      442.52      419.71      9.16 o 
   6  -3   5        2.16        0.95      1.78 o 
   7  -3   5       30.61       37.53      3.36 o 
  -5  -2   5        7.04        9.95      2.37 o 
  -4  -2   5        3.34        4.33      1.38 o 
  -3  -2   5       66.12       57.31      3.52 o 
  -2  -2   5        3.62        4.04      1.24 o 
  -1  -2   5      119.95      119.15      4.42 o 
   0  -2   5        0.41        1.70      0.56 o 
   1  -2   5      126.02      114.28      3.83 o 
   2  -2   5      177.72      202.63      5.14 o 
   3  -2   5       45.98       47.63      2.73 o 
   4  -2   5       97.90       96.24      3.95 o 
   5  -2   5       93.85       91.71      4.26 o 
   6  -2   5        0.00       -2.21      2.21 o 
   7  -2   5       20.26       17.80      2.73 o 
   8  -2   5        0.03       -1.35      1.35 o 
  -5  -1   5        3.31        3.09      1.85 o 
  -4  -1   5       61.25       63.94      4.01 o 
  -3  -1   5        9.61        5.75      1.89 o 
  -2  -1   5       58.76       59.25      3.34 o 
  -1  -1   5        4.87        4.89      1.06 o 
   0  -1   5      154.77      138.45      3.51 o 
   1  -1   5      891.18     1012.44     10.35 o 
   2  -1   5       85.40       90.78      3.27 o 
   3  -1   5       30.07       27.56      2.08 o 
   4  -1   5      260.62      238.26      5.95 o 
   5  -1   5       27.94       36.18      2.77 o 
   6  -1   5       79.10       75.99      4.15 o 
   7  -1   5       18.35       17.57      2.91 o 
   8  -1   5       46.17       47.52      4.01 o 
  -5   0   5        2.92        2.59      1.71 o 
  -4   0   5       31.85       35.77      3.09 o 
  -3   0   5        3.74        6.68      1.47 o 
  -2   0   5       73.69       77.47      3.59 o 
  -1   0   5       46.59       46.80      2.68 o 
   0   0   5      218.17      240.60      3.83 o 
   1   0   5      133.65      139.77      3.97 o 
   2   0   5       11.07        8.84      1.20 o 
   3   0   5        6.91        6.09      1.20 o 
   4   0   5       54.42       68.43      3.20 o 
   5   0   5       34.50       32.77      2.62 o 
   6   0   5       65.39       66.29      3.92 o 
   7   0   5       48.72       49.80      3.68 o 
   8   0   5        9.12        9.65      2.50 o 
  -5   1   5       38.50       39.97      3.90 o 
  -4   1   5       14.68       12.65      2.23 o 
  -3   1   5      213.15      200.49      6.61 o 
  -2   1   5        0.19        1.42      0.83 o 
  -1   1   5       48.76       46.98      2.71 o 
   0   1   5        2.92        3.54      0.80 o 
   1   1   5       96.42       95.83      3.29 o 
   2   1   5       27.18       29.66      1.94 o 
   3   1   5      186.15      187.34      4.78 o 
   4   1   5       56.64       90.04      3.61 o 
   5   1   5       50.10       49.71      3.23 o 
   6   1   5        0.63        6.38      1.67 o 
   7   1   5       38.30       41.18      3.29 o 
   8   1   5        2.89        2.35      1.96 o 
  -5   2   5       30.41       24.90      3.27 o 
  -4   2   5       53.41       57.60      3.90 o 
  -3   2   5        0.00        0.00      1.29 o 
  -2   2   5       15.49       17.32      2.01 o 
  -1   2   5        9.86        9.27      1.58 o 
   0   2   5       79.71       75.37      2.30 o 
   1   2   5       25.94       21.40      1.89 o 
   2   2   5      123.96      119.97      3.92 o 
   3   2   5       68.46       76.32      3.52 o 
   4   2   5        0.16        5.84      1.24 o 
   5   2   5        2.03        4.40      1.40 o 
   6   2   5      110.25      101.95      4.78 o 
   7   2   5       23.42       22.19      2.73 o 
   8   2   5        6.39        7.19      2.12 o 
  -4   3   5        0.36       -1.53      1.53 o 
  -3   3   5        5.84        6.70      1.65 o 
  -2   3   5        5.37        3.68      1.69 o 
  -1   3   5        8.65        5.73      1.56 o 
   0   3   5      235.65      229.64      4.15 o 
   1   3   5       10.15        9.52      1.49 o 
   2   3   5       13.69       10.87      1.56 o 
   3   3   5        6.90        6.92      1.33 o 
   4   3   5       20.10       17.93      1.92 o 
   5   3   5       54.79       48.00      3.25 o 
   6   3   5       38.49       38.64      3.07 o 
   7   3   5       12.32       14.84      2.37 o 
   8   3   5       11.53        7.94      2.66 o 
  -4   4   5        4.48        1.40      2.28 o 
  -3   4   5       15.66       20.03      2.28 o 
  -2   4   5        5.09        3.14      1.53 o 
  -1   4   5      314.73      290.61      7.29 o 
   0   4   5       12.93       11.93      1.40 o 
   1   4   5       16.28       16.35      1.89 o 
   2   4   5        8.32        8.59      1.51 o 
   3   4   5       45.03       46.73      2.91 o 
   4   4   5        1.82        3.02      1.20 o 
   5   4   5       99.35       98.45      4.58 o 
   6   4   5      118.00      116.79      5.21 o 
   7   4   5       61.59       67.32      4.69 o 
  -4   5   5        8.22        9.72      2.41 o 
  -3   5   5       19.61       21.18      2.62 o 
  -2   5   5       69.49       65.90      4.20 o 
  -1   5   5       51.57       48.09      3.43 o 
   0   5   5        2.07        2.65      2.79 o 
   1   5   5        0.02       -1.31      1.31 o 
   2   5   5       14.68       14.05      2.01 o 
   3   5   5       30.64       20.70      2.48 o 
   4   5   5       11.44       12.16      2.14 o 
   5   5   5      140.72      143.27      5.75 o 
   6   5   5        4.46        7.40      1.62 o 
   7   5   5        0.28        1.20      1.53 o 
  -3   6   5        7.39        7.19      2.12 o 
  -2   6   5        0.00        3.23      1.62 o 
  -1   6   5       27.50       24.61      2.86 o 
   0   6   5        0.10        0.08      1.44 o 
   1   6   5        8.74       11.34      1.85 o 
   2   6   5       39.06       33.13      3.14 o 
   3   6   5        3.00        0.90      1.80 o 
   4   6   5        5.07        6.29      1.83 o 
   5   6   5       12.30       12.90      2.57 o 
   6   6   5       20.69       23.16      2.93 o 
  -2   7   5       13.72       12.02      2.77 o 
  -1   7   5        5.04        4.65      2.21 o 
   0   7   5        2.43        4.48      1.16 o 
   1   7   5       67.21       68.50      4.40 o 
   2   7   5       24.37       29.86      2.98 o 
   3   7   5       12.44       11.23      2.19 o 
   4   7   5        0.21       -1.29      1.49 o 
   5   7   5        7.75        9.54      2.12 o 
  -1   8   5        3.06        1.26      2.01 o 
   0   8   5       30.55       31.84      2.46 o 
   1   8   5       14.28       12.40      3.02 o 
   2   8   5       22.17       22.83      2.93 o 
   3   8   5        0.89       -2.17      2.17 o 
   4   8   5        8.95       10.98      2.28 o 
  -1  -7   6        0.36        0.25      1.62 o 
   0  -7   6       18.90       14.86      1.76 o 
   1  -7   6       24.94       24.79      3.16 o 
   2  -7   6       31.48       28.33      3.27 o 
   3  -7   6        1.06        2.77      1.71 o 
   4  -7   6       15.29       13.15      2.23 o 
  -2  -6   6       44.27       43.76      4.06 o 
  -1  -6   6       64.54       63.08      4.22 o 
   0  -6   6       69.23       69.42      3.33 o 
   1  -6   6       25.64       23.52      2.98 o 
   2  -6   6        1.70        2.80      1.42 o 
   3  -6   6        7.96        7.40      1.94 o 
   4  -6   6       18.75       14.30      2.75 o 
   5  -6   6        0.20       -2.03      2.03 o 
  -3  -5   6       42.78       46.12      3.90 o 
  -2  -5   6        8.44        7.87      1.85 o 
  -1  -5   6       79.54       86.41      4.65 o 
   0  -5   6       27.30       27.44      1.90 o 
   1  -5   6      179.87      168.80      6.04 o 
   2  -5   6       13.68       11.68      1.89 o 
   3  -5   6      162.32      142.43      5.93 o 
   4  -5   6        0.44        0.38      1.29 o 
   5  -5   6        9.48       13.28      2.03 o 
   6  -5   6        5.34        3.52      2.32 o 
  -3  -4   6        3.78        1.58      1.67 o 
  -2  -4   6       52.48       53.95      3.83 o 
  -1  -4   6        5.43        7.22      1.69 o 
   0  -4   6      429.25      424.24     15.57 o 
   1  -4   6       75.30       71.11      4.04 o 
   2  -4   6      215.51      195.19      6.25 o 
   3  -4   6        9.65       14.30      1.85 o 
   4  -4   6       71.10       68.43      3.86 o 
   5  -4   6        5.63        8.23      1.76 o 
   6  -4   6       12.37       14.21      2.17 o 
   7  -4   6        0.64        1.96      1.74 o 
  -4  -3   6       20.37       22.49      3.02 o 
  -3  -3   6        0.07        0.86      1.44 o 
  -2  -3   6        7.03        6.34      1.92 o 
  -1  -3   6       81.22       78.42      4.15 o 
   0  -3   6      135.04      132.65      3.59 o 
   1  -3   6       41.28       34.06      2.59 o 
   2  -3   6       78.60       77.86      3.86 o 
   3  -3   6       58.59       54.15      3.29 o 
   4  -3   6       37.87       38.66      3.18 o 
   5  -3   6       16.34       13.40      2.57 o 
   6  -3   6       17.26       18.58      2.53 o 
   7  -3   6        9.39       12.38      2.64 o 
  -4  -2   6       38.00       34.03      3.41 o 
  -3  -2   6       29.23       30.38      3.02 o 
  -2  -2   6        6.07        5.64      1.58 o 
  -1  -2   6      238.25      234.59      6.52 o 
   0  -2   6        1.49        0.91      1.47 o 
   1  -2   6      130.53      125.74      4.67 o 
   2  -2   6        5.80        6.99      1.53 o 
   3  -2   6      160.34      153.37      5.01 o 
   4  -2   6      233.79      229.83      6.45 o 
   5  -2   6      333.11      330.92      8.03 o 
   6  -2   6        0.30       -1.60      1.60 o 
   7  -2   6       10.25       13.06      2.39 o 
  -4  -1   6       39.16       44.88      3.83 o 
  -3  -1   6       39.66       42.65      3.34 o 
  -2  -1   6       52.89       55.96      3.56 o 
  -1  -1   6       29.90       27.56      2.48 o 
   0  -1   6      167.25      151.47      3.54 o 
   1  -1   6       19.57       20.32      1.92 o 
   2  -1   6      261.37      246.56      6.04 o 
   3  -1   6      152.96      159.39      5.03 o 
   4  -1   6      403.87      397.97      8.07 o 
   5  -1   6        0.99       -0.16      1.67 o 
   6  -1   6       12.24       14.10      2.44 o 
   7  -1   6       10.82       13.44      2.35 o 
   8  -1   6        3.42       -0.25      2.23 o 
  -4   0   6       44.90       50.88      4.04 o 
  -3   0   6        6.21        5.64      1.83 o 
  -2   0   6      132.19      152.78      5.66 o 
  -1   0   6       61.11       61.80      3.56 o 
   0   0   6       61.62       60.53      2.22 o 
   1   0   6       38.49       34.44      2.37 o 
   2   0   6      191.17      196.16      5.28 o 
   3   0   6       38.27       31.89      2.28 o 
   4   0   6       17.29       14.64      1.85 o 
   5   0   6        6.16        5.37      1.62 o 
   6   0   6       73.11       86.88      4.35 o 
   7   0   6       12.82        9.29      2.35 o 
   8   0   6        6.38        8.46      1.85 o 
  -4   1   6        6.22        8.95      1.83 o 
  -3   1   6       22.23       23.19      2.57 o 
  -2   1   6        8.91        8.12      1.60 o 
  -1   1   6       33.89       33.06      2.64 o 
   0   1   6       46.72       45.42      2.18 o 
   1   1   6      396.47      379.88      7.51 o 
   2   1   6       22.67       23.30      1.94 o 
   3   1   6      152.37      140.38      4.56 o 
   4   1   6        1.46       32.75      2.57 o 
   5   1   6       87.15       83.34      4.20 o 
   6   1   6       34.43       31.67      2.77 o 
   7   1   6       65.90       61.51      4.13 o 
   8   1   6        0.04        3.63      1.26 o 
  -4   2   6        0.21       -1.17      1.74 o 
  -3   2   6        1.08        1.83      1.44 o 
  -2   2   6        0.01        0.18      1.15 o 
  -1   2   6       25.90       30.13      2.37 o 
   0   2   6       15.51       15.81      2.00 o 
   1   2   6       99.62       92.74      3.79 o 
   2   2   6       66.40       71.66      3.36 o 
   3   2   6      159.24      160.05      5.03 o 
   4   2   6       18.67       -3.11      3.47 o 
   5   2   6       59.71       73.96      4.13 o 
   6   2   6       94.86       95.72      4.62 o 
   7   2   6        0.01        0.43      1.20 o 
   8   2   6        5.16        4.42      2.17 o 
  -4   3   6        9.11        8.84      2.55 o 
  -3   3   6        0.09       -1.62      1.62 o 
  -2   3   6        6.45        6.32      1.74 o 
  -1   3   6       24.06       21.47      2.50 o 
   0   3   6       73.43       69.28      2.65 o 
   1   3   6       59.04       57.87      3.27 o 
   2   3   6      346.21      346.89      7.44 o 
   3   3   6        0.04       -0.14      1.24 o 
   4   3   6      103.95       94.84      4.42 o 
   5   3   6        4.61        5.39      1.71 o 
   6   3   6       27.96       27.76      2.86 o 
   7   3   6        0.07        1.11      1.40 o 
  -3   4   6        6.90        8.39      1.69 o 
  -2   4   6        2.45        2.19      1.69 o 
  -1   4   6        3.61        4.62      1.60 o 
   0   4   6      147.21      136.68      3.72 o 
   1   4   6       15.79       13.06      2.14 o 
   2   4   6        0.01       -0.90      1.38 o 
   3   4   6       23.24       23.07      2.39 o 
   4   4   6       33.67       26.93      2.82 o 
   5   4   6       50.97       40.87      3.41 o 
   6   4   6        7.35       11.44      1.96 o 
   7   4   6       18.11       19.04      3.00 o 
  -3   5   6        6.34        7.08      2.30 o 
  -2   5   6        0.60        2.17      1.96 o 
  -1   5   6        1.18        0.20      1.74 o 
   0   5   6        3.05        2.18      1.04 o 
   1   5   6        0.80        0.86      1.38 o 
   2   5   6        2.34        3.38      1.40 o 
   3   5   6       19.61       18.31      2.19 o 
   4   5   6        5.52        5.30      1.98 o 
   5   5   6       86.49       85.03      4.58 o 
   6   5   6        0.76        2.64      1.33 o 
   7   5   6        7.18        7.69      2.37 o 
  -2   6   6       30.33       30.56      3.63 o 
  -1   6   6        0.67        2.19      1.67 o 
   0   6   6        0.72        0.97      1.08 o 
   1   6   6        4.36        6.77      1.76 o 
   2   6   6        7.98        8.77      2.08 o 
   3   6   6       21.09       23.89      2.66 o 
   4   6   6      106.55       95.56      5.19 o 
   5   6   6        5.99        8.12      1.94 o 
   6   6   6       11.33       11.32      2.57 o 
  -1   7   6        4.41        0.72      2.26 o 
   0   7   6        0.04        1.28      1.03 o 
   1   7   6        9.46       11.62      2.26 o 
   2   7   6       27.39       23.12      3.25 o 
   3   7   6       25.23       26.98      3.25 o 
   4   7   6       34.92       38.16      3.95 o 
   5   7   6        0.05        3.65      1.26 o 
   1   8   6        1.52        1.98      2.30 o 
   2   8   6        2.05        0.97      1.87 o 
   3   8   6        1.22        1.98      1.85 o 
   2  -7   7       26.65       28.78      3.07 o 
  -1  -6   7        0.04        1.24      1.47 o 
   0  -6   7       16.17       18.64      1.86 o 
   1  -6   7        4.11        4.04      1.83 o 
   2  -6   7        8.36       11.30      2.14 o 
   3  -6   7        1.42       -0.45      1.62 o 
   4  -6   7       43.65       42.20      3.77 o 
   5  -6   7        1.63        1.76      1.51 o 
  -2  -5   7        1.28        1.24      1.69 o 
  -1  -5   7       48.40       55.64      4.10 o 
   0  -5   7        7.30        6.01      1.22 o 
   1  -5   7        4.19        4.24      1.44 o 
   2  -5   7        1.54        1.60      1.49 o 
   3  -5   7      119.39       99.46      5.23 o 
   4  -5   7        0.90       -1.06      1.49 o 
   5  -5   7        3.73        2.73      1.76 o 
   6  -5   7       23.58       25.58      3.11 o 
  -2  -4   7       87.96       89.70      5.26 o 
  -1  -4   7        1.72        1.24      1.24 o 
   0  -4   7       30.25       28.88      2.08 o 
   1  -4   7        2.46        5.12      1.60 o 
   2  -4   7       25.34       23.93      2.66 o 
   3  -4   7        1.06        2.57      1.51 o 
   4  -4   7       22.34       22.89      2.53 o 
   5  -4   7       40.95       40.94      3.68 o 
   6  -4   7        6.30        5.95      2.28 o 
  -3  -3   7       15.23       13.60      2.48 o 
  -2  -3   7       52.59       53.84      3.72 o 
  -1  -3   7      108.07      110.70      5.35 o 
   0  -3   7      171.95      171.57      4.34 o 
   1  -3   7        0.50        0.34      1.11 o 
   2  -3   7       18.10       20.73      2.12 o 
   3  -3   7       13.96       11.89      2.01 o 
   4  -3   7       16.04       17.52      2.28 o 
   5  -3   7        4.22        4.62      1.89 o 
   6  -3   7       62.39       64.60      4.33 o 
   7  -3   7        7.91        9.16      1.98 o 
  -3  -2   7       82.24       79.46      5.10 o 
  -2  -2   7       46.53       46.78      3.56 o 
  -1  -2   7      358.03      350.09      8.82 o 
   0  -2   7        0.31       -0.17      0.93 o 
   1  -2   7      103.46       97.64      4.44 o 
   2  -2   7        0.02        0.32      1.31 o 
   3  -2   7        9.38        8.12      1.78 o 
   4  -2   7        0.93       -0.99      1.58 o 
   5  -2   7      216.06      198.32      6.77 o 
   6  -2   7        0.35        1.42      1.13 o 
   7  -2   7       28.52       29.19      3.56 o 
  -3  -1   7       19.64       20.43      2.77 o 
  -2  -1   7       49.79       56.30      3.83 o 
  -1  -1   7       64.23       53.30      3.88 o 
   0  -1   7      102.77       99.76      7.27 o 
   1  -1   7       65.79       66.42      3.72 o 
   2  -1   7        0.15        0.43      1.31 o 
   3  -1   7        2.51        3.41      1.26 o 
   4  -1   7       64.87       52.89      3.54 o 
   5  -1   7        0.35        0.18      1.65 o 
   6  -1   7        4.60        5.26      1.83 o 
   7  -1   7        2.81        7.78      1.71 o 
  -3   0   7        0.22        2.71      1.24 o 
  -2   0   7       79.53       86.34      4.76 o 
  -1   0   7        0.57        0.34      1.31 o 
   0   0   7      146.91      157.79      4.80 o 
   1   0   7       70.80       83.18      3.81 o 
   2   0   7      190.20      211.85      6.11 o 
   3   0   7        0.73        3.20      1.17 o 
   4   0   7      111.14      122.54      4.87 o 
   5   0   7       10.95       10.19      1.76 o 
   6   0   7       27.16       27.38      3.25 o 
   7   0   7        0.00       -1.60      1.60 o 
  -3   1   7       11.89       16.80      2.75 o 
  -2   1   7       43.69       35.14      3.18 o 
  -1   1   7       19.60       20.91      2.55 o 
   0   1   7       70.98       66.92      2.69 o 
   1   1   7      247.94      255.36      6.63 o 
   2   1   7       58.30       54.69      3.23 o 
   3   1   7      116.27      114.19      4.60 o 
   4   1   7        0.88        3.43      1.60 o 
   5   1   7       58.95       63.51      3.68 o 
   6   1   7        1.30        1.74      1.60 o 
   7   1   7       49.13       45.76      3.68 o 
  -3   2   7       57.25       58.66      4.08 o 
  -2   2   7        3.48        3.27      1.71 o 
  -1   2   7       14.39       14.89      2.35 o 
   0   2   7        7.28        9.10      2.39 o 
   1   2   7       99.92       96.44      4.35 o 
   2   2   7        1.53        0.61      1.35 o 
   3   2   7      129.61      118.97      4.94 o 
   4   2   7       44.08       38.37      3.00 o 
   5   2   7       36.05       22.83      4.26 o 
   6   2   7       16.59       17.30      2.53 o 
   7   2   7       16.30       20.10      2.62 o 
  -3   3   7        5.83        5.57      1.76 o 
  -2   3   7        7.81        7.29      2.39 o 
  -1   3   7        0.40        2.68      1.26 o 
   0   3   7       46.52       46.44      2.97 o 
   1   3   7       20.64       18.99      2.35 o 
   2   3   7       40.88       33.92      2.91 o 
   3   3   7        5.56        5.01      1.44 o 
   4   3   7       14.48       18.16      2.12 o 
   5   3   7        8.10        6.83      2.03 o 
   6   3   7       82.59       72.20      5.28 o 
   7   3   7        0.01        0.70      1.65 o 
  -2   4   7        0.98       -0.90      1.87 o 
  -1   4   7        4.23        5.75      2.05 o 
   0   4   7       54.11       49.05      2.54 o 
   1   4   7        0.01        1.24      1.31 o 
   2   4   7        5.21        3.81      1.56 o 
   3   4   7        1.59       -0.36      1.33 o 
   4   4   7       44.39       44.84      3.29 o 
   5   4   7       18.96       15.99      2.30 o 
   6   4   7        6.02        4.58      1.80 o 
   7   4   7       24.28       28.76      3.36 o 
  -2   5   7        1.18       -0.74      2.12 o 
  -1   5   7       91.68       83.00      4.92 o 
   0   5   7       22.42       26.75      1.97 o 
   1   5   7       25.73       26.52      2.73 o 
   2   5   7        0.01       -0.38      1.44 o 
   3   5   7       24.97       21.52      2.68 o 
   4   5   7        2.58        1.60      1.78 o 
   5   5   7       13.42       13.69      2.39 o 
   6   5   7       28.20       25.26      2.98 o 
  -1   6   7       25.20       15.86      3.16 o 
   0   6   7       10.02       11.93      1.82 o 
   1   6   7        0.19        0.43      1.44 o 
   2   6   7       16.54       14.19      2.89 o 
   3   6   7        5.40        4.06      1.83 o 
   4   6   7        3.76        6.18      1.92 o 
   5   6   7       34.20       35.88      3.56 o 
   1   7   7        2.82        0.47      2.46 o 
   2   7   7       16.70       19.64      2.82 o 
   3   7   7        1.65       -2.32      2.32 o 
   4   7   7        0.34        2.71      1.69 o 
   2  -6   8       16.99       21.72      2.68 o 
   3  -6   8        8.62       11.68      2.35 o 
   0  -5   8       11.08       13.33      1.80 o 
   1  -5   8       12.09       12.61      2.53 o 
   2  -5   8        4.64        6.50      1.96 o 
   3  -5   8        0.36        1.13      1.74 o 
   4  -5   8       20.47       23.07      3.16 o 
   5  -5   8        0.20        0.25      1.74 o 
  -1  -4   8        0.89        0.00      1.65 o 
   0  -4   8        4.99        7.12      1.31 o 
   1  -4   8       30.36       23.37      3.02 o 
   2  -4   8       26.69       21.38      2.86 o 
   3  -4   8       45.73       46.73      3.63 o 
   4  -4   8        0.01        1.51      1.31 o 
   5  -4   8       10.65       14.34      2.46 o 
   6  -4   8        0.02       -1.65      1.65 o 
  -2  -3   8       14.69       14.12      2.62 o 
  -1  -3   8       13.45       16.37      2.71 o 
   0  -3   8      141.72      134.73      4.27 o 
   1  -3   8        0.50        0.59      1.56 o 
   2  -3   8       65.85       64.42      4.13 o 
   3  -3   8        3.73        3.45      1.62 o 
   4  -3   8       11.79        8.95      2.14 o 
   5  -3   8       11.79        8.91      2.21 o 
   6  -3   8        0.11        2.10      1.44 o 
  -2  -2   8        2.59        2.84      1.65 o 
  -1  -2   8       18.46       17.77      2.50 o 
   0  -2   8        3.63        4.67      1.38 o 
   1  -2   8       71.28       74.14      4.17 o 
   2  -2   8        0.01        0.36      1.33 o 
   3  -2   8       47.34       44.00      3.29 o 
   4  -2   8        2.18        1.69      1.62 o 
   5  -2   8       12.27       11.25      2.48 o 
   6  -2   8        3.64        0.23      2.17 o 
   7  -2   8        0.88       -1.22      1.71 o 
  -2  -1   8       23.99       29.86      3.29 o 
  -1  -1   8       52.17       49.01      3.88 o 
   0  -1   8       18.35       20.51      2.18 o 
   1  -1   8       44.03       40.94      3.23 o 
   2  -1   8       31.72       25.69      2.77 o 
   3  -1   8       40.79       42.94      3.34 o 
   4  -1   8       35.43       39.11      3.18 o 
   5  -1   8      123.37      121.32      5.64 o 
   6  -1   8        1.03       -0.63      1.69 o 
   7  -1   8        2.05        2.86      2.10 o 
  -2   0   8       19.45       16.96      2.71 o 
  -1   0   8        0.39        1.04      1.40 o 
   0   0   8       54.82       56.98      2.72 o 
   1   0   8        0.07        1.40      1.17 o 
   2   0   8      124.35      117.17      5.26 o 
   3   0   8       14.63       15.13      2.41 o 
   4   0   8      299.29      325.66      8.50 o 
   5   0   8       26.87       18.81      2.66 o 
   6   0   8       15.14       17.16      2.28 o 
   7   0   8        1.32        2.12      1.47 o 
  -2   1   8       14.48       10.85      2.39 o 
  -1   1   8       28.18       29.97      3.00 o 
   0   1   8        6.15        7.67      1.19 o 
   1   1   8        4.75        6.36      1.49 o 
   2   1   8       23.99       21.31      2.53 o 
   3   1   8       71.02       70.41      4.17 o 
   4   1   8        1.96        4.80      1.67 o 
   5   1   8       11.73       15.25      2.21 o 
   6   1   8       21.71       21.38      2.66 o 
   7   1   8        0.05        0.47      1.85 o 
  -2   2   8       12.94       11.59      2.46 o 
  -1   2   8        7.60        7.65      2.08 o 
   0   2   8        9.79       10.43      2.03 o 
   1   2   8       40.59       42.90      3.18 o 
   2   2   8        1.59        1.06      1.35 o 
   3   2   8       64.25       61.78      3.70 o 
   4   2   8        0.10        2.01      1.40 o 
   5   2   8       39.14       37.89      3.29 o 
   6   2   8        1.85        0.43      1.69 o 
   7   2   8       51.86       53.50      4.31 o 
  -2   3   8        3.80        9.83      2.14 o 
  -1   3   8        6.55        4.87      2.01 o 
   0   3   8       17.01       15.77      1.85 o 
   1   3   8        0.15        0.77      1.53 o 
   2   3   8       41.81       41.61      3.34 o 
   3   3   8       20.03       17.77      2.73 o 
   4   3   8        9.02       13.40      1.85 o 
   5   3   8       12.49       15.72      2.12 o 
   6   3   8       61.36       62.99      4.74 o 
   7   3   8        0.08        0.99      1.78 o 
  -1   4   8        0.02        0.70      1.35 o 
   0   4   8       15.82       14.78      1.91 o 
   1   4   8       41.86       40.28      3.50 o 
   2   4   8       49.40       49.76      3.88 o 
   3   4   8       16.73       19.22      2.35 o 
   4   4   8       15.09       16.15      2.41 o 
   5   4   8        8.25        7.80      2.26 o 
   6   4   8        7.11       11.75      2.19 o 
   0   5   8       15.32       12.90      2.22 o 
   1   5   8        8.60        7.76      2.41 o 
   2   5   8       15.78       17.66      2.62 o 
   3   5   8       10.73       15.27      2.46 o 
   4   5   8        0.11        0.00      1.62 o 
   5   5   8       23.13       22.37      2.73 o 
   1   6   8        0.31        2.19      1.51 o 
   2   6   8        4.47        6.86      2.30 o 
   3   6   8        3.24        4.24      2.08 o 
   4   6   8       22.28       24.38      2.95 o 
   1  -4   9        0.01        0.47      1.49 o 
   2  -4   9        1.00        3.74      1.38 o 
   3  -4   9       26.94       27.85      2.86 o 
   4  -4   9        0.06       -0.97      1.47 o 
   0  -3   9        2.90        3.34      1.24 o 
   1  -3   9        1.73        0.23      1.58 o 
   2  -3   9        3.07        3.29      1.67 o 
   3  -3   9        0.27        0.00      1.20 o 
   4  -3   9        0.03        0.45      1.26 o 
   5  -3   9       14.67       19.80      2.82 o 
  -1  -2   9       23.85       21.11      3.00 o 
   0  -2   9       76.70       70.73      3.38 o 
   1  -2   9        0.91        0.86      1.56 o 
   2  -2   9       13.10       14.21      2.37 o 
   3  -2   9        0.58        1.87      1.31 o 
   4  -2   9        0.07        1.06      1.15 o 
   5  -2   9        2.57        1.58      1.76 o 
   6  -2   9       13.52       16.92      2.68 o 
  -1  -1   9      103.56      105.96      5.84 o 
   0  -1   9        0.38        0.09      1.13 o 
   1  -1   9       31.44       34.31      3.25 o 
   2  -1   9        2.74        3.23      1.38 o 
   3  -1   9        1.31       -0.20      1.47 o 
   4  -1   9        1.43       -0.20      1.31 o 
   5  -1   9       53.17       48.83      3.70 o 
   6  -1   9        0.62        0.70      1.58 o 
  -1   0   9        1.29        3.83      1.62 o 
   0   0   9       13.65       15.07      1.79 o 
   1   0   9        6.01        9.50      2.19 o 
   2   0   9        0.02        0.79      1.06 o 
   3   0   9        0.71        0.38      1.31 o 
   4   0   9        1.52        0.61      1.69 o 
   5   0   9        1.16       -0.20      1.38 o 
   6   0   9        6.06       12.22      1.85 o 
  -1   1   9        5.64        7.94      1.71 o 
   0   1   9        3.75        4.75      1.35 o 
   1   1   9        0.89       -1.47      1.47 o 
   2   1   9       35.81       42.58      3.18 o 
   3   1   9       22.82       27.79      2.84 o 
   4   1   9       23.27       29.68      2.86 o 
   5   1   9        1.78       10.28      2.03 o 
   6   1   9        5.99        3.47      2.23 o 
  -1   2   9        8.82        9.36      2.12 o 
   0   2   9        0.24        0.00      1.92 o 
   1   2   9       68.47       66.36      4.58 o 
   2   2   9        3.85        2.05      2.17 o 
   3   2   9       23.45       27.25      3.00 o 
   4   2   9        2.29        4.98      1.44 o 
   5   2   9        4.86        5.46      1.94 o 
   6   2   9        0.27       -0.47      1.96 o 
   0   3   9       19.62       23.21      2.59 o 
   1   3   9        5.99        2.44      2.10 o 
   2   3   9        7.19       11.77      2.05 o 
   3   3   9        1.32        2.75      1.40 o 
   4   3   9       10.32       11.48      2.41 o 
   5   3   9        1.79        3.63      1.44 o 
   6   3   9        0.20       -2.01      2.01 o 
   0   4   9       20.99       20.64      2.28 o 
   1   4   9        0.67        0.70      1.58 o 
   2   4   9       14.02       12.70      2.57 o 
   3   4   9       18.29       19.13      2.77 o 
   4   4   9        1.34        0.92      2.01 o 
   5   4   9        0.56        0.00      1.76 o 
   2   5   9        1.78       -0.50      1.85 o 
   3   5   9        2.63        5.07      2.01 o 
   4   5   9        4.96        1.71      2.26 o 
   3  -3  10       33.71       30.97      3.74 o 
   2  -2  10       41.05       44.93      3.97 o 
   3  -2  10        0.46        2.14      1.24 o 
   4  -2  10        9.59       10.89      2.19 o 
   1  -1  10        5.23        7.56      1.98 o 
   2  -1  10        0.42        0.95      1.69 o 
   3  -1  10        4.98        5.80      1.80 o 
   4  -1  10       10.85       13.37      2.66 o 
   5  -1  10        0.30        2.68      1.56 o 
   1   0  10        0.33       -0.97      1.60 o 
   2   0  10        0.32       -0.23      1.69 o 
   3   0  10        2.97        6.18      1.53 o 
   4   0  10       15.63       17.12      2.62 o 
   5   0  10       60.08       59.41      4.76 o 
   1   1  10        1.25        1.44      1.56 o 
   2   1  10        1.13        2.32      1.47 o 
   3   1  10        0.20       -1.15      1.60 o 
   4   1  10       69.51       68.48      4.98 o 
   5   1  10        3.83        5.55      1.53 o 
   1   2  10        0.17       -0.74      1.53 o 
   2   2  10        3.70        5.23      2.23 o 
   3   2  10       16.14       19.19      2.95 o 
   4   2  10        4.89        7.10      1.92 o 
   5   2  10        0.09       -1.22      1.83 o 
   2   3  10        4.46        3.70      2.46 o 
   3   3  10        4.22        6.32      2.17 o 
   4   3  10        1.27        2.46      1.67 o 
                                                 
